# Supplementary material for: Correction: Choice of cell-delivery route for skeletal myoblast transplantation for treating post-infarction chronic heart failure in rat
Source: PLoS One. 2026 May 5;21(5):e0348622. doi: 10.1371/journal.pone.0348622 (PMC13143070; doi:10.1371/journal.pone.0348622)
Supplement: S2 File — Data are available for a limited number of samples from before data collection was complete. (XLS) [file pone.0348622.s002.xls]

## Sheet: Paracrine histology
Group	Animal ID	Basic data							Collagen contents (%) by Picrosirrius red staining																						Capillary density
		Date of LCA ligation	Date of cell injection	Date of sacrifice	Days after LCA ligation	Days after cell injection	LVEF (%)		Peri-infarct area											Remote area											Peri-infarct area
							Before cell Tx	At sacrifice	A1	A2	A3	A4	A5	B1	B2	B3	B4	B5	Mean	A1	A2	A3	A4	A5	B1	B2	B3	B4	B5	Mean	A1	A2	A3	A4	A5	A6	A7	A8	B1	B2	B3	B4	B5	B6	B7	B8	Mean	Mean ($/mm2)
SHM	SHM05	2006-12-14	-	2007-02-06	54	-	-	32.8
	SHM06	2006-12-14	-	2007-02-06	54	-	-	33.4
	SHM10	2007-01-29	-	2007-03-19	49	-	-	50.3
	C-sham2	2005-02-24	-	2005-04-21	56	-	41.8	42.4
	C-sham4	2006-04-04	-	2006-05-17	43	-	-	20.5
PBS-IM	PCM08	2005-02-24	2005-03-18	2005-04-21	56	34	32.1	38
	PCM11	2005-06-13	2005-08-23	2005-09-22	101	30	35	35.9
	PCM39	2006-12-12	2007-01-03	2007-01-30	49	27	36	33.4	17	20.7	21.9	17.8	19	30.4	23.4	21.1	26.8	18.2	21.63	11.5	13.5	20.2	12.6	14	21.7	19.5	10.6	10.7	12.4	14.67	73	82	66	65	56	75	76	83	54	91	73	39	70	95	53	56	69.1875	733.387
	PCM40	2006-12-12	2007-01-03	2007-01-30	49	27	36	32.1	24.6	21.2	31	15.3	17.5	16.8	17.7	28.3	27.4	27.3	22.71	15	20.8	12.9	15	21.9	17.8	10.1	14.6	9.8	13	15.09	36	58	62	72	76	52	58	70	53	61	45	107	74	56	55	66	62.5625	663.163
	PCM41	2006-12-12	2007-01-03	2007-01-30	49	27	35.2	41.2	31.3	24	34.7	29.9	30	11	25.9	27	28	25.3	26.71	13.4	12.9	13.7	19.5	10.6	17.5	19.2	15.7	17.8	22.2	16.25	43	51	70	88	54	69			61	79	65	63	82	53			64.8333	687.233
	PCM42	2006-12-12	2007-01-03	2007-01-30	49	27	36.7	24	19	18	15.3	14.5	23.9	33.4	41	22.8	31.6	28.7	24.82	13.8	25	13.5	17.1	16.7	12.5	22	18	16.3	18.8	17.37	42	59	84	90	40	68			73	90	83	70	65	67			69.25	734.05
	PCM43	2006-12-12	2007-01-03	2007-01-30	49	27	33.9	32.2	26.8	30.3	24.7	21.9	27.7	23.8	34.5	19.6	28.9	18	25.62	17.4	19.3	10.9	15.2	13.9	15.8	14.7	14	17.7	14.7	15.36	75	55	69	51	49	50	38	70	45	51	53	62	70	68	60	52	57.375	608.175
	PCM30	2006-02-07	2006-03-01	2006-05-17	99	77	-	30.2
	PCM31	2006-03-21	2006-04-06	2006-05-18	58	42	-	29.1
	PCM32	2006-06-16	2006-07-06	2006-09-07	83	63	-	30.8
PBS-IC	PCR08	2005-02-24	2005-03-16	2005-04-20	55	35	25.7	36.2
	PCR11	2005-08-05	2005-08-23	2005-09-22	48	30	35.1	31	22.2	12.5	25.2	16.5	24.5						20.18	19.7	22.9	7	6.2	5.8						12.32	35	69	65	79	53	31	65	59	42	59							55.7	590.42
	PCR33	2006-03-21	2006-07-06	2006-09-07	170	63	-	27.5	21.2	21.7	18.9	18.2	21.3	23.3	30.6	20	33	27	23.52	15.9	12.7	13.9	16	15.8	19.6	18.3	18.6	12.7	17.4	16.09	67	60	53	61	54	57			38	25	73	75	81	57			58.4167	619.217
	PCR34	2006-03-21	2006-07-06	2006-09-07	170	63	-	32.2	37.2	27.1	21.2	26.7	17.6	24.1	19.1	15.5	22	41	25.15	23.4	16.9	22.5	17.2	21.4	15	9.4	14.9	16.1	10.7	16.75	46	55	85	90	73	70			51	63	75	68	30	60			63.8333	676.633
	PCR35	2006-03-21	2006-07-06	2006-09-07	170	63	-	30.5	17.4	18.9	26.1	22.3	25.4	34.1	28.8	34	21.3	20.4	24.87	12.8	12.2	12.1	15	12	17.1	18.2	16.5	21.2	16.7	15.38	74	51	68	79	72	69			99	84	75	76	82	69			74.8333	793.233
	PCR36	2006-06-16	2006-07-06	2006-09-07	83	63	-	26.1	22.9	28.3	15.1	13.5	17.1	25.6	20.4	21.7	22.2	26.6	21.34	12.5	14.5	14.9	14	12.4	12.2	13.3	18.4	20.3	14	14.65	45	52	49	61	58	63			55	69	62	65	52	69			58.3333	618.333
SMB-IM	SCM04	2005-03-17	2005-04-13	2005-05-13	57	30	26.4	24.6
	SCM05	2005-03-16	2005-04-13	2005-05-10	55	27	26.5	35.7
	SCM06	2005-03-16	2005-04-13	2005-05-10	55	27	44.7	27.6
	SCM22	2005-09-30	2006-02-13	2006-03-14	165	29	35.3	42.7
	SCM23	2005-09-30	2006-02-14	2006-03-14	165	28	30.9	44.7	10.5	9.3	15.7	19.3	17.2						14.4	16.3	11.3	13.9	12.2	9.9						12.72
	SCM49	2006-07-01	2006-08-03	2006-08-17	47	14	-	42.2	17.3	16.6	24.3	16.8	12.4	16.8	17.7	17	16.1	16	17.1	11.5	12.7	12.1	8.8	13.4	11	10.2	8.6	18.8	14.2	12.13	73	65	66	73	59	72			39	70	75	82	85	74			69.4167	735.817
	SCM46	2006-06-15	2006-07-03	2006-09-05	82	64	-	42.1	16.8	16.3	12.7	14.7	14.7	20.4	14.2	18.4	12.5	18.5	15.92	14.2	11.6	12.9	13.2	23.5	9.1	7.4	11.9	20.8	12.8	13.74
	SCM47	2006-06-15	2006-07-03	2006-09-05	82	64	-	36.7																							35	62	59	78	85	81			50	75	62	73	61	77			66.5	704.9
	SCM48	2006-06-15	2006-07-03	2006-09-05	82	64	-	34	19.6	15.8	18.2	12.2	11	11.7	21.8	14.8	14.1	9.4	14.86	15.1	12	10.3	10.8	9.6	15.5	15.9	13.1	10.5	9.1	12.19	87	69	85	57	61	52			43	65	69	62	72	60			65.1667	690.767
SMB-IC	SCR04	2005-03-17	2005-04-13	2005-05-10	54	27	34	44.8
	SCR05	2005-03-17	2005-04-13	2005-05-10	54	27	30.2	36.9
	SCR06	2005-03-17	2005-04-13	2005-05-10	54	27	29.9	44.6
	SCR24	2005-12-06	2006-02-10	2006-03-14	98	32	35.3	42.7	11	12.8	14.2	9.4	18.3	15.9	9.9	10.6	22.4	12.5	13.7	4.9	13.2	14.7	5.8	3.5	8.2	10.3	7.3	7.8	8.1	8.38
	SCR25	2005-09-30	2006-02-13	2006-03-14	165	29	30.1	38.1	9.3	12.6	10.8	14.3	8.4	13.5	15.7	14.9	13.8	16.5	12.98	9.3	16.5	11.3	9.7	10.7	8.6	5.8	11.2	8.5	7.7	9.93
	SCR49	2006-06-15	2006-07-03	2006-09-05	82	64	-	44.4	23	17.5	9.7	14.6	15.5	11.4	16.5	14.6	13.2	19.4	15.54	9	13.7	17.5	14	17	16.8	12.6	12.9	14.1	10	13.76	65	72	51	85	58	55	79	70	45	52	66	79	75	80	57	65	65.875	698.275
	SCR50	2006-06-15	2006-07-03	2006-09-05	82	64	-	39.6	11.7	8.5	17	13	10.9	19	12.8	14	22.3	14.1	14.33	12.9	11.7	13.8	15.4	13.8	17.1	8.9	12.1	12.5	11.9	13.01	80	49	56	77	94	79	53	85	73	60	59	53	78	60			68.2857	723.829
BMC-IM	BCM04	2005-03-10	2005-04-22	2005-05-19	70	27	29.7	42.1
	BCM07	2005-04-01	2005-04-26	2005-05-21	50	25	40.3	50
	BCM16	2005-06-25	2005-08-04	2005-09-01	68	28	28.4	57.6	27.2	28.3	13.8	24.1	20.3	26.4	21.1	18.7	18.5	18.5	21.69	21.9	15.6	13.6	13.5	18.2	17.6	19.9	17.2	15.6	21.8	17.49	86	79	89	98	83	101	67	98	59								84.4444	895.111
	BCM40	2006-07-03	2006-07-27	2006-08-17	45	21	-	42.3	24	20.1	13.5	26.1	23.9	26.7	16.3	13.7	32.3	15.2	21.18	20.1	14.2	12.2	16.2	14.4	8.5	12.2	11	15.4	8.5	13.27
	BCM42	2006-12-13	2007-01-09	2007-02-06	55	28	36.2	40.5	25.1	29.6	20	28.5	28.7	22.5	22.4	18.4	23	24.4	24.26	17.4	16.4	16.6	14.7	20.5	13.7	13.6	13.4	13.1	17.8	15.72
	BCM43	2006-12-13	2007-01-09	2007-02-06	55	28	34.5	42.5																															94	137	91	141	123	109	85	135	114.375	1212.38
	BCM38	2006-06-15	2006-07-04	2006-09-06	83	64	-	43.4	30.2	27.8	22	20.8	23.3	21.6	25.5	16	22.1	18.6	22.79	14.9	17.3	17.4	16.5	11.3	10.7	18.7	17	12.4	10.2	14.64	57	54	72	34	132	99			123	97	95	75	67	88	98	133	87.4286	926.743
	BCM39	2006-06-15	2006-07-04	2006-09-06	83	64	-	45.1	11.8	23.3	21.1	15.2	17.3	23.6	20	22.5	21	16.5	19.23	20.2	19.2	13.5	11.8	11	13.8	18.9	21.9	20.4	17.6	16.83									85	89	75	82	99	63	88	82	82.875	878.475
BMC-IC	BCR04	2005-03-10	2005-03-31	2005-05-10	61	40	36.6	54.5
	BCR06	2005-04-01	2005-04-22	2005-05-19	48	27	29.4	31.8
	BCR16	2005-06-25	2005-08-04	2005-09-01	68	28	43.4	53.1
	BCR41	2006-07-03	2006-07-27	2006-08-17	45	21	-	48.4	30.4	27	22.9	23.4	20.6	21.9	17.3	21.3	25.5	19.7	23	13.2	13.9	12.2	13.8	13.9	14.3	13.8	12.9	12.4	13.3	13.37
	BCR36	2006-06-15	2006-07-04	2006-09-06	83	64	-	34.6	22.7	25.9	27	32	33	19.9	26.7	20.6	24.4	17.5	24.97	24.3	13.6	12.5	16.9	14.6	8.6	8.9	8.9	8.9	11.3	12.85	99	125	68	77	63				85	115	103	73	118				92.6	981.56
	BCR37	2006-06-15	2006-07-04	2006-09-06	83	64	-	32.1	28	19.5	15.4	19.1	25.2	15.1	15.4	23.4	16.2	16.3	19.36	15.5	16.2	16.4	12.4	14.3	14.6	11.4	22.3	20.4	18.3	16.18	71	94	89	70	79	95	67	58	80	60	77	71	50	67	80	88	74.75	792.35
	BCR38	2006-06-15	2006-07-04	2006-09-06	83	64	-	41.7	30.5	25.4	42	27.2	23.7	17.5	22.2	16.4	14.3	19.4	23.86	20.4	13	15.3	16	17.4	11.4	9.5	13.5	11.7	10.3	13.85	73	101	118	62	77	128	105	72	53	61	78	65	72	85	80	94	82.75	877.15
	BCR39	2006-06-15	2006-07-04	2006-09-06	83	64	-	37.6	26.6	14.5	21.9	18.4	19.7	19.3	32.6	21.4	21.8	17	21.32	10.2	10.1	19.5	22.9	17.3	14.7	22.6	16.7	13	15.7	16.27	92	88	113	143	65	53	84	62	69	53	94	64	85	79	82	70	81	858.6
	BCR40	2006-06-15	2006-07-04	2006-09-06	83	64	-	46.8
